# Supplementary material for: Asymmetric localization of the cell division machinery during Bacillus subtilis sporulation
Source: eLife. 2021 May 21;10:e62204. doi: 10.7554/eLife.62204 (PMC8192124; doi:10.7554/eLife.62204)
Supplement: Source code 1. [file elife-62204-code1.zip]

Archive with 13 entries (13 files):
- batch_analyze.m
- batch_histogram.m
- example_input/20161115_L4T2_oneside_200.tif
- example_input/20161115_L4T2_oneside_200_cytoplasm.tif
- example_input/20161115_L4T2_oneside_200_ftsA.tif
- example_input/20161115_L4T2_oneside_200_ftsZ.tif
- example_input/20161115_L4T2_oneside_200_membrane.tif
- example_input/20161115_L4T2_oneside_200_PG.tif
- example_output/20161115_L4T2_oneside_200_cytoplasm.tif
- example_output/20161115_L4T2_oneside_200_ftsA.tif
- example_output/20161115_L4T2_oneside_200_ftsZ.tif
- example_output/20161115_L4T2_oneside_200_membrane.tif
- example_output/20161115_L4T2_oneside_200_PG.tif
