# Supplementary material for: Asymmetric localization of the cell division machinery during Bacillus subtilis sporulation
Source: eLife. 2021 May 21;10:e62204. doi: 10.7554/eLife.62204 (PMC8192124; doi:10.7554/eLife.62204)
Supplement: Source code 2. [file elife-62204-code2.zip]

Archive with 17 entries (17 files):
- KK421_masked/KK421_1.tif
- KK421_masked/KK421_10.tif
- KK421_masked/KK421_11.tif
- KK421_masked/KK421_12.tif
- KK421_masked/KK421_13.tif
- KK421_masked/KK421_14.tif
- KK421_masked/KK421_15.tif
- KK421_masked/KK421_2.tif
- KK421_masked/KK421_3.tif
- KK421_masked/KK421_4.tif
- KK421_masked/KK421_5.tif
- KK421_masked/KK421_6.tif
- KK421_masked/KK421_7.tif
- KK421_masked/KK421_8.tif
- KK421_masked/KK421_9.tif
- KK421_output/KK421_output.xlsx
- quantitate_cropped_cells.m
